# Supplementary material for: Multifunctional Integrated Nanozymes Facilitate Spinal Cord Regeneration by Remodeling the Extrinsic Neural Environment
Source: Adv Sci (Weinh). 2023 Jan 16;10(7):2205997. doi: 10.1002/advs.202205997 (PMC9982579; doi:10.1002/advs.202205997)
Supplement: Supplementary file 4 — Supporting Information [file ADVS-10-2205997-s005.xls]

## Sheet: Sheet1
Protein_id	Description	Gene	E_value	Subcellular_localization	B.vs.A UP.DOWN
A8K6Q8	Transferrin receptor protein 1		0	plasma membrane protein	down
P08575	\	PTPRC	1e-141	plasma membrane protein	#N/A
P29350	Tyrosine-protein phosphatase non-receptor type 6	PTPN6	2e-56	plasma membrane protein	#N/A
Q8NGA1	Olfactory receptor 1M1	OR1M1	2e-65	plasma membrane protein	up
Q8NH25	Seven transmembrane helix receptor		3e-31	plasma membrane protein	#N/A
P25025	C-X-C chemokine receptor type 2	CXCR2	1e-60	plasma membrane protein	#N/A
Q5U003	Chemokine (C-C motif) receptor 1	CCR1	1e-59	plasma membrane protein	#N/A
A0A0C4DGL2	Transient receptor potential cation channel subfamily M member 7 (Fragment)	TRPM7	4e-24	plasma membrane protein	#N/A
A0A0S2Z392	G protein-coupled receptor kinase (Fragment)	ADRBK1	1e-58	plasma membrane protein	#N/A
B2R888	Monocyte differentiation antigen CD14		0	plasma membrane protein	up
Q03405	Urokinase plasminogen activator surface receptor	PLAUR	5e-06	plasma membrane protein	#N/A
P48960	Adhesion G protein-coupled receptor E5	ADGRE5	6e-85	plasma membrane protein	#N/A
A0A024R3H2	Low-density lipoprotein receptor relative with 11 ligand-binding repeats	SORL1	1e-124	plasma membrane protein	#N/A
Q15080	Neutrophil cytosol factor 4	NCF4	6e-09	plasma membrane protein	#N/A
A8K2Z9	Receptor-type tyrosine-protein phosphatase		0	plasma membrane protein	#N/A
P35626	Beta-adrenergic receptor kinase 2	GRK3	2e-64	plasma membrane protein	#N/A
Q06124	Tyrosine-protein phosphatase non-receptor type 11	PTPN11	3e-58	plasma membrane protein	#N/A
F8W9W2	G protein-coupled receptor kinase	GRK6	5e-50	plasma membrane protein	#N/A
Q9UBG0	C-type mannose receptor 2	MRC2	1e-18	plasma membrane protein	#N/A
A8K6K4	cDNA FLJ77565, highly similar to Homo sapiens interleukin 1 receptor accessory protein (IL1RAP), transcript variant 1, mRNA		0	plasma membrane protein	#N/A
A0A0G2JNU6	Leukocyte-associated immunoglobulin-like receptor 1	LAIR1	2e-08	plasma membrane protein	#N/A
P18433	Receptor-type tyrosine-protein phosphatase alpha	PTPRA	0	plasma membrane protein	#N/A
P42566	Epidermal growth factor receptor substrate 15	EPS15	3e-23	plasma membrane protein	#N/A
A0JNV7	Egf-like module containing, mucin-like, hormone receptor-like 2	EMR2	8e-73	plasma membrane protein	#N/A
A8K4E4	cDNA FLJ75360, highly similar to Homo sapiens egf-like module containing, mucin-like, hormone receptor-like 3 (EMR3), transcript variant 1, mRNA		4e-79	plasma membrane protein	#N/A
P30273	High affinity immunoglobulin epsilon receptor subunit gamma	FCER1G	9e-59	plasma membrane protein	#N/A
A0A0G2JNH4	Immunoglobulin alpha Fc receptor	FCAR	0	plasma membrane protein	#N/A
A0A7P0T8N6	Very low-density lipoprotein receptor (Fragment)	VLDLR	1e-130	plasma membrane protein	#N/A
Q08722	Leukocyte surface antigen CD47	CD47	0	plasma membrane protein	#N/A
Q6IAZ2	CD48 protein	CD48	3e-09	plasma membrane protein	#N/A
O94759	Transient receptor potential cation channel subfamily M member 2	TRPM2	0	plasma membrane protein	#N/A
Q96F46	Interleukin-17 receptor A	IL17RA	2e-37	plasma membrane protein	#N/A
F2ZC06	Thyroid hormone receptor interacting protein 6 isoform 1	TRIP6i1	1e-125	plasma membrane protein	#N/A
A8K653	cDNA FLJ76860, highly similar to Homo sapiens egf-like module containing, mucin-like, hormone receptor-like 1, mRNA		2e-38	plasma membrane protein	#N/A
A0A024R4J1	Formyl peptide receptor 1, isoform CRA_a	FPR1	4e-37	plasma membrane protein	#N/A
Q99720	Sigma non-opioid intracellular receptor 1	SIGMAR1	1e-164	plasma membrane protein	#N/A
B4E148	cDNA FLJ59218, highly similar to Probable G-protein coupled receptor 114		8e-34	plasma membrane protein	#N/A
A6NI73	Leukocyte immunoglobulin-like receptor subfamily A member 5	LILRA5	7e-35	plasma membrane protein	#N/A
P21730	C5a anaphylatoxin chemotactic receptor 1	C5AR1	2e-42	plasma membrane protein	up
B4DF51	Myeloid cell surface antigen CD33	CD33	4e-26	plasma membrane protein	#N/A
Q07954	Prolow-density lipoprotein receptor-related protein 1	LRP1	0	plasma membrane protein	#N/A
A0A0U3GXA9	C-X-C chemokine receptor type 4	CXCR4	4e-61	plasma membrane protein	#N/A

## Sheet: Sheet2
Protein	B.vs.A UP.DOWN
A8K6Q8	down
P11215	up
V9HWE1	up
B2R888	up
F5GZG1	up
P06702	up
Q9UM07	up
B4DI54	down
A0A1U9XBE0	down
F8VZS0	up
J3QSF7	down
B4DDR3	down
D6RER5	down
Q5T8U3	up
A0A024RA87	down
D3U4C8	down
O75821	down
A0A024QZ55	down
P05109	up
P15309	up
P16989	down
A0A2R8Y623	up
A0A384MDR3	up
Q58FF3	down
B3KWX6	down
A0PJ74	down
P08311	down
Q5IRN4	down
P22352	up
G3V1D1	up
P04792	down
P49006	up
Q6SYC2	down
A0A024QYY0	down
Q9H0R4	up
P52435	up
P21730	up
Q9H8M2	up
Q15800	down
C9J384	down
Q9UGQ3	up
P41440	down
B4DUA7	down
P59665	down
Q9BUE6	down
A0A024R0X8	down
I3L172	down
Q8NGA1	up
A0A804HL91	up
Q9UQR0	down
A0A1D0C403	down
H3BNA7	up
A0A0C4DG33	up
Q9Y6D0	down
P47974	down
Q75WM6	up
F8W8F0	down
A0A024QZI2	up
Q9NSI2	down
A0A024R4Y3	down
F1D8R0	down
A0A024R641	down
