# Supplementary material for: Multifunctional Integrated Nanozymes Facilitate Spinal Cord Regeneration by Remodeling the Extrinsic Neural Environment
Source: Adv Sci (Weinh). 2023 Jan 16;10(7):2205997. doi: 10.1002/advs.202205997 (PMC9982579; doi:10.1002/advs.202205997)
Supplement: Supplementary file 5 — Supporting Information [file ADVS-10-2205997-s004.xlsx]

## Sheet: Sheet1
geneid	D0_1	D0_2	D0_3	D1_1	D1_2	D1_3	D3_1	D3_2	D3_3	D5_1	D5_2	D5_3	D10_1	D10_2	D10_3	gene_name	ref_gene_id	new_gene	gene_biotype	Length	GeneID	code_type
MSTRG.15085	0.607697	0.449991	0.559168	5.32652	4.83558	3.75284	1.283	1.80393	1.12763	0.796638	1.66818	9.04264	2.28952	2.85955	8.00665	CXCL9	ENSRNOG00000022242	known	protein_coding	1499	246759	coding
MSTRG.15087	0.715533	0.247718	0.0598538	10.3835	28.9988	10.7858	1.29485	1.86198	0.857619	0.35421	1.29802	14.6164	1.31147	1.07797	2.48818	CXCL11	ENSRNOG00000022298	known	protein_coding	1556	305236	coding
MSTRG.15088	2.76691	1.95444	1.8068	24.602	66.1573	54.8992	3.87647	4.51362	3.2165	4.37422	7.37865	9.8674	13.9871	11.2577	21.3382	CXCL10	ENSRNOG00000022256	known	protein_coding	1134	245920	coding
MSTRG.15125	0.137272	0.217817	0.0421033	18.048	17.6134	128.6	0.621032	4.1913	1.48809	2.82386	0.217398	0.205634	0.335467	0.168507	0	CXCL2	ENSRNOG00000002792	known	protein_coding	2212	114105	coding
MSTRG.15127	0.26319	0.42955	0.276768	9.77033	15.6845	19.7478	1.63295	2.15248	2.61075	1.84263	0.0714538	2.09521	0.516846	2.24999	1.04269	CXCL1	ENSRNOG00000002802	known	protein_coding	2692	81503	coding
MSTRG.15128	0.412189	0	0.126424	24.5676	25.7881	226.802	1.7819	3.9766	1.48944	3.53302	0.261114	0.164656	0.0839427	0.210824	0.350371	CXCL3	ENSRNOG00000028043	known	protein_coding	2210	171551	coding
MSTRG.15134	0	0.23758	0.0459234	3.52024	3.21681	2.49653	0.225793	0.333344	0.0438677	0.588837	0.094849	0.224291	0.045738	0.459488	1.71817	CXCL6	ENSRNOG00000002843	known	protein_coding	2028	60665	coding
MSTRG.1788	1.14583	0.848474	0.585739	2.12683	2.50736	1.65109	3.11031	9.1108	2.01427	3.23527	4.11322	8.23903	4.78368	3.75081	7.42666	CXCL17	ENSRNOG00000037814	known	protein_coding	795	308436	coding
MSTRG.20125	32.9641	39.7525	41.3088	157.218	180.708	56.3598	68.7429	111.492	63.5771	66.7855	161.269	132.791	122.908	113.416	103.215	CXCL14	ENSRNOG00000011984	known	protein_coding	1612	306748	coding
MSTRG.36082	5.97864	6.592	7.19388	9.69818	1.29226	0.958531	7.81384	13.4446	9.92603	14.3417	11.3014	22.9068	24.6906	44.6221	30.3454	CXCL12	ENSRNOG00000013589	known	protein_coding	7923	24772	coding
MSTRG.7819	9.45374	11.9878	11.2899	18.6675	27.6934	17.4027	33.8153	28.0972	25.3879	41.7306	36.6588	42.3406	32.9957	46.8884	63.783	CXCL16	ENSRNOG00000026647	known	protein_coding	2516	497942	coding
MSTRG.15057	4.7139	3.81046	4.09194	22.6995	96.4189	4.61378	0.96571	9.58956	2.89249	11.9465	33.7211	27.3397	5.05353	10.4812	32.15	CXCL13	ENSRNOG00000024899	known	protein_coding	1138	498335	coding
